# Supplementary material for: Testing the utility of the first step of system evaluation theory in creating a system map of care for cardiac amyloidosis early detection: A case study
Source: PLoS One. 2026 Jan 16;21(1):e0339063. doi: 10.1371/journal.pone.0339063 (PMC12810811; doi:10.1371/journal.pone.0339063)
Supplement: S4 File — Matrix populated with data from workshop discussion transcript and used to create system map. (XLSX) [file pone.0339063.s004.xlsx]

## Sheet: matrix
		Role			Resources needed by row item						Resource provided by row item					Attitudes/Mindset	Awareness	Communication mechanism			Costs	Marketing/Outreach
		CA screening related tasks	education/awareness	credentials/reputation	expertise/ knowledge	clinical tests/ procedures	time	revenue	other tools	EMR	expertise/ knowledge	clinical tests/ procedures	time	other tools	EMR			what	how	to/from
CLINICIANS		• order an ECHO test the population at risk test patients with symptoms screen patients at an earlier age (1615-1631) role in advocating to cover essential tests? (240-244) Sending tests for mass spec (P6)			approach to screening And to be honest, other providers, it sounds like just didn’t have the expertise. And so, you don’t know what to do. You just get out of the way and facilitate. So, there are so many impediments that were described in your story. (41-44) need to know what to do with/how to interpret ECHO results (54-63) need to be enaged about the indications in their patients medical chart …	ECHO - how to read and interpret ((54-63) guidelines and standards ;216- echo reader may not be imaging specialist (147) "right tools to enhance the pretest probability" (of finding individuals early who would otherwise progress as opposed to those who will not); (250-256) - in response to barriers to timely care; barrier still for "private doctors to get access or get their specimen sent off" (2…	It’s really this whole concept of trying to educate providers may be the best approach. If everyone’s really busy, tired, and driven, unfortunately, by a lot of revenues in private practice and care (4-7) we are very privileged in this room, presumably, to have a little more time with our patients, like a 30-minute return or an hour visit. But the average cardiologist in the community, which Dr. …	It’s really this whole concept of trying to educate providers may be the best approach. If everyone’s really busy, tired, and driven, unfortunately, by a lot of revenues in private practice and care (4-7) a lot goes in to creating a clinic for CA patients and need to justify cost as a function of revenue (715-724) 89-91, "other things that can confound (doing the right thing)…. (want to) get more…	to hear from their patients and patients families (194-200) (250-256) access to mass spec for specimens by private doctors	need to be decentralized - need to be connected - to a patient takeback or AI within the EMR (283-296) clinical reminder (298-305) something comes up in the system that generates the next step (1257-1264) 62 - 'systematic way to help'; 298- support tool red flags - clinical decision support header 293-305 EMR/AI/survey to raise red flags (e.g., neuropathy in absense of DM).."make it dummy proof" …						don't want to make mistakes (87-90) learn from mistakes or get defensive (80-84) curiosity, inquisitiveness (150-151) nihlism (152-166) 162-165 "above their paygrade to manage it...if I can't manage it, I shouldn't do anything about it" 19, 87-89 - no providers want to make a mistake 38, 117-120 - could become defensive (but) hope is that colleagues would be humbled 154, 162 - "nihilism" - nothin…	need to identify the most effective ways to build awareness (19-27) 115- lack of awareness 22-27, "skip over awareness of every doctor & primary care providers… maybe there are more effective ways to raise awareness or just let patients engage a little bit more." page 3, patient population low d/t lack of awareness 335 - "earlier recognition is.. How you move the needle on this." (for curative as…	from patient - patient's story (9-17) more patient engagement (19-27) from patient about diagnosis 79-84) patient writes and sends story in the form of a letter (86-93) need better ways to communicate with other providers - we're all siloed ((202-210) need to get input from /leverage AI and EMR (292-305) 17 - patient takeback Communicating risk to patients (P31) esp. geriatricians 283-284, "physi…			providers want to get paid by insurance co. (91) is there a minimum yeild needed? (317-329; 374-386) is there effective treatments for identified pts. (333-350; 388-397) Insurance coverage to order the right tests (P6)	20-21 - "(patient stories) may be even a bigger & more impactful way to biuld awareness than… talks and PowerPoint slides" 87, 92 - patient letter; 96-99, study ways (pt verbal report back to prior provider VERSUS letter?) to make more impact on providers
Patient		Dick was the best advocate he could be for the most important person of the world himself, and that’s where credit lies. Without his fortitude, I don’t think he would be hanging out right now. That’s not how it’s supposed to work.((69-73) patients need to advocate for themselves ( support groups can help (1185-1192; 1210-1230) 1400-need engagement with provider 9- self advocacy			how to interact with unaware and inexperienced providers (47-49) how to interact with aware but inexperienced providers (49-51) interacted with aware and experienced providers ((51-52) It wasn’t until I got to the Mayo Clinic that I started to decide I was gonna live. (51-52) need help writing story in form of a letter to providers ((91-99) patients need to understand the symptoms (657-666) need …		I was a little shocked to realize that after you saw the world’s expert, Morie Gertz, and he told you what you had, it still took time to find people who knew how to manage the disease. And only, obviously, the Mayo Clinic in your neck of the woods.(33-37)		184- patient advocate groups (39-43) "a huge insurance barriers… don't know what to do. You just get out of the way and facilitate. So, there are so many impediments…"	1245 -1264, Epic using criteria/questions about amyloidosis to generate tests recommended…. Page 29, lines 1266-1281 - EKG-based AI but how do you talk to pts about results?	advocate for themselves and seek out information (29-37) 11-17 (what providers need) pt experience of being misdiagnosed (to increase awareness) patient takeback (155-157) patients need to tell their story ((181) Be advocates, keep providers on toes (196-200)			72-73 - pt advocating for self/fortitude (no other champion); "that's not how it's supposed to work" (all on pt)		inquisitive and informed (194-1980 69, 1185 - pt as best advocates 1354-1355 - need trust in physician to undergo screening when asymptomatic 1399 - trust - [screeening] wont' happen with engagement of PCP mov]ed from expertise/knowledge 1359 - dx early ds, pt wants PCP that they have relationship with/trust (lines 1392 & 1399)		to Provider - write their story (misdiagnosis) 9-17 find other ways to engage (19-27) diagnosis to PCP (79-99) ; another is CoE (Mayo Clinic or Columbia) (lines 1410-1417 too); 26-27, "or just let patients engage a bit more"; 285-289, "patient takeback to the physicians"; 72-73 - pt advocating for self/fortitude (no other champion); "that's not how it's supposed to work" (all on pt) 31-33 - "inte…			cost of the drug (452-455) Insurance barriers to have the right test (P6) + Treatment is $$$
Support group		leveraging people through word of mouth (181-200) work with advocacy group to help patients (183-187)			highlight the center of excellence ((676)						1192 - really important for pt advocacy 1228 - amyloid support group directs patients to providers 181-189 - "led (pt) to get another opinion"		may have more time (191-192)	1227-1230 - "help people get to the right folks" (connecting patiens to providers)				Share info about CoE (P27); 1222 - people in support groups already have dx (so not those who have not heard of CA yet)
Caregiver/family member		family curiosity (187-189)												187 - son got involved with ASG just because he was curious; 199-200 "leverage our family members bcs this is a fragmented system"		200 - fragmented system (so inefficient); 202-204, fragmented patient stories
Specialist	ANY SPECIALIST	test patients with symptoms (1533-1540) (544-560) various specialists needed either to make a diagnosis or after dx (palliative mgmt of symptoms) 229 - critical step order mass spec;			need to know what the major and minor criteria to estimate risk for CA (1578-1593) 42- 'didn't have expertise' 216- echo reader may not be imaging specialist - moved from guidleines 62 - 'systematic way to help'; 894-895 - fellowship training grants from pharma needed to enhance workforce - moved from additional column • stories from patients (19-27)	need to solve insurance impediments to covering essential tests- “you have to have a contract” without this there are delays in getting test leading to delays in getting a diagnosis (240-244) (260) - pt "wrongly diagnosied with AL bcs they didn't do a typing." 231-234 - "specimens… get all shipped…, and that delayed their diagnosis by months."	we are very privileged in this room, presumably, to have a little more time with our patients, like a 30-minute return or an hour visit. But the average cardiologist in the community, which Dr. Burke highlighted today, they maybe have five or 10 minutes. I don’t know what, Chris, your routine practice was in the community, but I know it was a busy practice. (124-129)	somepracticioners are driven by profits (992-1009) potential for revenue is high (1020-1029) how can revenue potential best be leveraged (1033- (240-244) "There are insurance impediments to getting what is the essential tests." (977-982) - "motivations are all about profit"…. ( 991-1000), "private practitioners" order scans but not ligh chains bcs it doesn’t get them revenue...	patient takebacks 699-701 - need administrative support for access barriers - moved from admin support	amyloid discover trial used to identify patients at risk ((1266-1281) 298- support tool red flags 1252-53-EMR based tools to diagnose amyloid needed - moved from clinical decision support	229 - critical step order mass spec;					So, a patient takeback with amyloid. I think, Chris, yes, people could become defensive, but I would agree with Matt. The last thing I would ever want to do is make a mistake. And if someone doesn’t call me on a mistake, how am I going to learn. So, my hope is that our colleagues would be humbled.But at the end of the day, they’re gonna react how they’re gonna react. (111-123) 953-956 - to increa…	role in advocating to cover essential tests? (240-244)	need better ways to communication with other providers - we're all siloed ((202-210) 17 - patient takeback; 204 - 'communication barrier…silos.. Standarize communication' Communicating risk to patients (P31) moved from orthro only ; 204-210 - own silos (e.g., cardiology to neurology) "even w/in Mayo"; 209-210 - thinking about ways to standardize communication			is there a minimum yeild needed? (317-329; 374-386)
	orthopedic surgeon
	pathologist				need to know what to do (226-229)	send for mass spec (225-229); 240-244 - "There are insurance impediments to getting what is the essential tests."; 231-234 - "specimens… get all shipped…, and that delayed their diagnosis by months; 237-238 - "path lab not sending it for mass spec, which money"; 227-229 - standardize so not to miss critical step (e.g., mailing specimen for mass spec)	sending out for mass spec takes a lot of time (231-238)		229 - critical step order mass spec; 240-need contract - moved from admin support 231-234 - "specimens… get all shipped…, and that dealyed their diagnosis by months."		229 - critical step order mass spec										sending out for mass spec (231-238)
	cardiologist	read the ECHO (54-73)									communicate test results and help diagnosis and treat patients ((54-63)	communicate test results and help diagnosis and treat patients ((54-63)				And so, I think the experts reading it need to be a little bit more sticking their neck out and helping providers. (65-66)
Patient navigator		get patient in system; coordinate appointments (1095-1102)									523-525 - too many providers, pt gets lots in the system so need help navigating system										113-1121 - save insurers $ if you send pt to CoE w/ navigator
Healthcare administrator		provide/negotiate contract with mass spec lab (240-244) partner with professional societies (705-712) work with insurance to get essential tests covered (240-244; 699-703)			get feedback on patients who were helped (872-877) need to know codes for insurance purposes (877-880)			a lot goes in to creating a clinic for CA patients and need to joustify cost as a function of revenue (715-724; 726-731) revenue potential is a cash cow (818-840) 721 - financial sustainability needed (872-880) - need to know full cycle revenue, need 3-4 mo to show.. But concern re: "wrong codes and insurance…" need information about the revenue potential (862-866)	340B pharmacy	417- predictive tools for screening -	need knowledge of patients who were misdiagnosed (259-262); 728-731 - administrators can facilitate & help make the business case to create CoE despite limited #s….. 801-815 - revuneu/providts/money drive the market - administrators understands growth/revenue			699-703 - administrators - help w/ "access barriers to insurance and other things		821-825 - amyloid pharmacy is moneymaker					801-815 - revuneu/providts/money drive the market - administrators understands growth/revenue
Insurer		work with administrators to get essential tests covered (240-244)			need to know about the benefits of a center of excellence in order to establish a contract with a medical facility/practice (1152-1170)			113-1121 - save $ if you send pt to CoE w/ navigator (decrease false dx)		You have to have a contract (240-244)	need knowledge of patients who were misdiagnosed (259-262)					39-41, "huge insurance barrier… labeled a year & a half into the journey of getting diagnosed."					459 - "no way it can ever be cost-effective" (cost of drug/year)
Professional societies		706-709 - Society Nuclear Medicine can provide branch of outreach -guidance to policy makers to explain how to bill for CA						1117 - knowledge about false diagnoses to save money			627-631 -COE required by insurance 325 - evidence for screening in populations - moved from guidelines			102-108 - patient takebacks sponsored through an industry initiative	706-709 - Society Nuclear Medicine can provide branch of outreach -guidance to policy makers to explain how to bill for CA
Pharmaceutical company		funding basic science (734-760) fund/sponsor outreach events/education for clinicain and patients on CA (768-782) 1044-1047 education from pharma						need to identify prescribing providers (1043-1072) (901-908) pharma needs to identify patients to make $..... (916) "Tafamidis coming off patent in about 2 years" (934-936) made 2 bilion last year for a rare disease	886-889 - needs new doctors interested in the ds		754-760 - pharma has resources for needed basic and clinical science 762-782 - pharma can provide outreach , salespeople, sponsor events 894-895 - fellowship training grants from pharma needed to enhance workforce - moved from additional column			743-760 - funding for basic science research (orphan disease, need more info re: risk factors, exposures; 885-899 - pharma provides funding for fellowships	funding basic science (734-760) fund/sponsor outreach events/education for clinicain and patients on CA (768-782)						779 - Sunshine act - transparency of financial relationships between physicians, academic hospitals, drug/device/biologics manufacturers…..	764-766 - salesperson, "lots of grunts"; 771 - educational grant to clinicians, and patients (line 774); 926-930 - direct to pt advertisement during SuperBowl
Centers of Excellence	fund training for new doctor (885-889; 891-899 ) • role in advocating to cover essential tests? (249-257) 652-654 - "at least get a one-time visit with ALL the subspecialists to make a dx, set up a care plan that can be further carried out in the community."	offer one-time visit with all subspecialist to make diagnoiss and set up care plan (646-655)		need to be recognized for expertise by insurance companies (623-639; 682-685) (644) "there's no such designation"			35-37, "it still took time to find… Mayo Clinic…"	(page 25, 113-1121) save $ if you send pt to CoE w/ navigator (decrease false dx) ( 721-724) "at end of the day, they run a business.. They want to see revenue and net income."….. ( 818-832) there is revenue for institutions (make millions by rx medications); (857-860) - want 340B pharamcy (lower outpatient rx drug costs 25-50% cheaper); (628-636) - "You gotta be a Center of Excellense bcs... it'…	1268-Mayo ECG based AI system for screening		254- needed for AL patients										(683-685) - can give you the greatest place to go, but if you can't pay for it…"; (818-832) - there is revenue for institutions (make millions by rx medications); (113-1121) - save insurers $ if you send pt to CoE w/ navigator	to patients (657-672); 661-666 - "helpful if patients knew that there was a Center of Excellence for amyloid… read in popular press about amyloid, for self-referral or w/ physician referral … move to a Center of Excellence"…. 676-685 "these support groups have kind of highlighted these CoE around the country... My Pathfinder Amyloidosis or MAP.. funding basic science (734-760) fund/sponsor outrea…
sonographer/EP/ interventionalist	increase awareness (977-994)	55-63 - NOT Provided - "activating the system a little bit more.. Some type of systemaic way to not jus read these tests to but help. The prupose of a test is to help someone make a diagnosis or monitor a disease."; 220-225 - standardize report to help w/ differentials & not just focus on specific measurement to meet criteria of ds		216-217, "people reading echoes might not be imaging specialists"								provide a diferential diagnosis (212-218) 225- 'starts at level of sonographer'				65-66, "experts reading it needs to be….sticking their neck out & helping providers"		Documentation on echocardiogram (P2)
genetic counselor

## Sheet: codebook
domain	subdomain	operational definition
role	CA screening related tasks	actions performed by individual person/role that impacts CA screening
	credentials/reputation	anything reflective of their ability to impact CA screening
resources needed by row item	expertise/knowledge	what is known by this indvidual that impacts CA screening
	clinical tests/procedures
	equipment
	time
	revenue
	other tools	anything used in CA screening
	EMR
resource provided by row item	expertise/knowledge	what is known by this indvidual that impacts CA screening
	clinical tests/procedures
	equipment
	time
	other tools	anything used in CA screening
	EMR
attitudes/mindset
awareness
skills
communication mechanism	what	what is communicated
	how	how communication happens
	to/from	who or where information is and where it goes
costs		anything involving money
marketing/outreach
recommendations
